# Supplementary material for: A conserved ATG2‐GABARAP family interaction is critical for phagophore formation
Source: EMBO Rep. 2020 Feb 3;21(3):e48412. doi: 10.15252/embr.201948412 (PMC7054675; doi:10.15252/embr.201948412)
Supplement: Supplementary file 3 — Movie EV2 [file EMBR-21-e48412-s003.zip]

Archive with 3 entries (2 files):
- MovieEV2/
- MovieEV2/48412V2_MovieEV2.avi
- MovieEV2/MovieEV2_legend.docx
