# Supplementary material for: A conserved ATG2‐GABARAP family interaction is critical for phagophore formation
Source: EMBO Rep. 2020 Feb 3;21(3):e48412. doi: 10.15252/embr.201948412 (PMC7054675; doi:10.15252/embr.201948412)
Supplement: Supplementary file 4 — Source Data for Expanded View [file EMBR-21-e48412-s005.zip]

Archive with 1 entries (1 files):
- embr201948412-sup-0005-SDataFigEV1D.pdf
